# Supplementary material for: Excretion of Cell-Free and Cell-Associated Zika Virus into Breast Milk of Infected Dams and Identification of Antiviral Factors
Source: Viruses. 2022 Apr 20;14(5):851. doi: 10.3390/v14050851 (PMC9144681; doi:10.3390/v14050851)
Supplement: Supplementary file 1 [file viruses-14-00851-s001.zip]

Archive with 3 entries (3 files):
- FigureS1.pdf
- FigureS2.pdf
- FigureS3_S4.pdf
